# Supplementary material for: A junctional PACSIN2/EHD4/MICAL-L1 complex coordinates VE-cadherin trafficking for endothelial migration and angiogenesis
Source: Nat Commun. 2021 May 10;12:2610. doi: 10.1038/s41467-021-22873-y (PMC8110786; doi:10.1038/s41467-021-22873-y)
Supplement: Supplementary file 11 — Source data [file 41467_2021_22873_MOESM11_ESM.xlsx]

## Sheet: Figure 1c
Figure 1c
		Pacsin2+/+	Pacsin2-/-			Pacsin2+/+	Pacsin2-/-			Pacsin2+/+	Pacsin2-/-
	Number of branch points	19.75	25.5		Number of sprouts	0.82	0.73		Sprout length	41.7256	33.9283
		24.25	26			0.96	0.81			41.0502	32.4876
		21.25	22.75			1.09	1			33.8635	28.5542
		23.25	25.75			0.72	0.84			26.8085	30.6562
		19.75	19.75			0.63	0.69			32.6223	22.2509
		19.75	19.67			0.7	0.78			24.2514	22.7028
		18	21.67			0.57	0.68			37.3355	22.7757
		20.5	20			0.69	0.81			22.2246	24.8964
		21.5	22			0.88	0.65			33.7309	20.0804
		25	20.67			0.82	0.65			26.5	13.174
		18				0.69					19.3362

## Sheet: Figure 1d
Figure 1d
		Pacsin2+/+	Pacsin2-/-			Pacsin2+/+	Pacsin2-/-			Pacsin2+/+	Pacsin2-/-			Pacsin2+/+	Pacsin2-/-
	Number of nuclei	1.72	1.932		Number of clusters	0.06	0.24		% of proliferating cells	0.02	0.05		% of ESM1+ cells	50.131	37.359
		1.52	1.767			0	0.21			0	0.01			38.507	56.46
		1.63	2.105			0	0.19			0.05	0			55.372	45.265
		1.77	1.945			0.08	0.1			0.02	0.01			39.817	39.767
		1.86	1.93			0	0.05			0.01087	0.020292			46.474
		1.37	1.42			0	0			0.031838	0.015625			53.943
		1.66	2.44			0	0			0.022233	0.014706
		1.75	2.05			0.03	0.08			0	0
		0.83	1.89			0	0.1			0.02	0.05
		1.69	2.29			0.13	0.18			0.03	0.05
		1.85				0.08				0.01

## Sheet: Figure 1f
Figure 1f
		Pacsin2+/+	Pacsin2-/-
	Cytoplasmic VE-cadherin intensity	14.71	15.14
		11.66	14.61
		12.68	12.3
		13.54	13.88
		13.4653	17.3301
		13.7751	15.4684
		14.6423	15.4507
			19.4451

## Sheet: Figure 2a
Figure 2a	anti-PACSIN2
	anti-Vinculin

## Sheet: Figure 2c
Figure 2c
		shControl	shPACSIN2-D11	shPACSIN2-E1			shControl	shPACSIN2-D11	shPACSIN2-E1
	Number of sprouts/spheroid	12	8	24		Sprout length (um)	101.25	96.625	91.875
		11	5	15			110.455	81.8	117.4
		16	9	10			100.812	87.8889	79.5
		10	5	12			122.9	86.8	100.5
		12	8	12			106.333	78.25	96.6667
		13	3	11			111.538	65	107.546
		12	6	15			123.833	80.5	86.3333
		13	6	13			127.846	69.1667	100.462
		12	2	8			126.833	61	84.875
		12	3	9			80.75	113.25	121.667
		12	6	8			111.5	89	81.625
		13	4	6			94.2308	110.667	83.6429
		12	5	10			112.167	73	100.636
		14	7	6			110.286	78.25	94.3333
		11	6	9			130.091	87.8333	99.5556
		8	4	12			96.75	80	88.5
		12	6	13			124.417	81.6667	85.5385
		13	9	14			105.077	110.54	75.2143
		9	10	10			106.667	122.55	77.5
		9	4	9			134.02	56.29	84.9
		8	11	10			135.98	104.88	98
		13	9	11			102.53	85.34	86.0909
		14	4	11			92.66	109.53	92.0909
		16	11	12			133.13	106.64	77.6667
		12	15	11			115.5	102.35	95
		9	6	12			120.6	85.56	87
		15	9	12			134.49	82.64	72.4167
		17	3	10			122.24	91.17	86.4
		12	9	11			112.28	86.89	75.8182
		10	11	12			131.31	114.08	89.81
		13	5	11			128.33	100.43	109.04
		12	11	13			127.75	93.36	125.29
		16	8	7			123.78	113.59	91.27
		11	6	14			118.8	112.27	91.7
		12	8	9			122.65	55.57	101.72
		15	6	9			99.47	83.3	73.81
		7	9	16			122.49	93.77	88.44
		6	12	8			133.15	109.42	100.8
		13	9	14			117	92.62	85.17
		15	6	9			90.91	95.68	59.8
		14	6	6			82.31	90.68	90.7
		8	6	6			117.16	84.47	82.99
		12	9	7			97.43	82.18	83.82
		15	5	11			88.86	78.7	63.95
		15	7	8			87.32	54.81	58.24
		14	10	7			106.45	69.51	53.19
		14	8	8			83.66	74.38	67.39
		15	8	8			102.88	92	77.49
		14	6	9			83.8	76.3757	80.54
		11	4	12			86.37	60.802	84.95
		13	6	7			83.03	37.824	81.32
		15	2	7			93.44	56.7221	73.41
		18		6			87.92		73.69
		11		7			64.82		79.55
		16		6			83.39		75.73
		17		9			115.49		74.73
		15		12			84.67		81.59
		14		7			94.76		77.1439
		13		7			100.99		72.8337
		7		10			115		75.8285
		5		5			91.014		81.0378
		8		4			91.6893		84.3827
		9		6			101.025		93.3142
				9					78.2461
				5					100.618
				5					82.2636
				6					103.171

## Sheet: Figure 2e
Figure 2e
		shControl	shPACSIN2-D11	shPACSIN2-E1
	Wound healing velocity (um2/min)	390.455	185.459	323.438
		458.232	214.181	380.537
		380.516	149.094	405.758
		418.106	190.525	429.521
		436.874	235.744	343.897
		615.55	256.762	373.24
		578.62	239.839	397.031
		525.285	240.457	397.263
		477.088	224.7	365.199
		433.294	237.179	383.957
		506.031	252.492	325.715
		373.702	238.435	348.857
		567.038	164.172	166.018
		494.591	176.303	129.306
		483.454	223.045	137.91
		375.316	235.315	103.114
		505.719	307.579	128.159
		504.069	297.778	229.547
		374.427		194.133
		490.985		348.857
		522.58
		344.907
		535.347
		447.02
		563.884
		560.718
		560.867
		554.153
		675.42
		548.876
		660.955
		579.11
		608.031

## Sheet: Figure 2f
Figure 2f
		shControl	shPACSIN2-D11	shPACSIN2-E1
	Correlation length (um)	159.95	121.9	132.25
		165.6	133.15	168.26
		147.2	83.95	140.3
		156.15	113.85	103.5
		189.75	154.1	217.89
		132.25	157.36	172.5
		171.35	139.15	190.9
		156.4	123.05	129.68
		126.5	189.75	167.9
		165.84	136.02	178.25
		171.35	129.055	143.75
		159.85	114.36	129.95
		123.05	130.33	126.5
		174.8	111.8	134.55
		177.1	112.7	157.36
		150.77	88.55	131.61
		172.5	100.05	179.52
		146.94	102.35	139.91
		136.028	75.9	123.3
		148.35		145.22
		139.15		142.47
		181.7		129.69
		158.7		127.48
				130.97
				145.02
				129.95
				112.7
				148.35
				133.45
				92
				112.7
				96.6
				159.85
				149.5
				121.9

## Sheet: Figure 2h
Figure 2h
		t=0	t=0	t=12	t=12
		shControl	shPACSIN2-D11	shControl	shPACSIN2-D11
	Fraction of cells at leading edge	0.5455	0.4545	1	0
		0.4	0.6	1	0
		0.4118	0.5882	0.8889	0.1111
		0.5	0.5	0.8889	0.1111
		0.4286	0.5714	0.5556	0.4444
		0.4615	0.5385	0.8182	0.1818
		0.5385	0.4615	0.9	0.1
		0.5385	0.4616	0.8889	0.1111
		0.4667	0.5333	0.7273	0.2727
		0.4	0.6	0.8182	0.1818
		0.625	0.375	0.9091	0.0909
		0.3846	0.6154	0.75	0.25
		0.6154	0.3846	0.9167	0.0833
		0.4545	0.5455	0.8	0.2
		0.6429	0.3571	0.9091	0.0909
		0.5294	0.4706	0.9231	0.0769
		0.6154	0.3846	0.9	0.1
		0.7059	0.2941	1	0
		0.5	0.5	1	0
		0.5714	0.4286	0.875	0.125

## Sheet: Figure 2i
Figure 2i
		shControl	shPACSIN2-D11			shControl	shPACSIN2-D11
	Directionality Ratio	0.3205	0.491		Velocity (um/min)	0.547065	0.264535
		0.4595	0.382833			0.453488	0.218346
		0.49975	0.451			0.260336	0.211628
		0.4605	0.3525			0.251938	0.176357
		0.48	0.448833			0.24186	0.24354
		0.53525	0.2084			0.403101	0.24186
		0.5566	0.194			0.473643	0.36531
		0.664833	0.32125			0.597457	0.440891
		0.762667	0.424667			0.403101	0.369509
		0.746	0.117333			0.503876	0.352713
		0.638667	0.3115			0.554264	0.344315
		0.607	0.495			0.413178	0.289729
		0.708	0.354667			0.579457	0.293928
		0.602	0.348			0.56686	0.340116
		0.3638	0.322			0.403101	0.340116
		0.474	0.35875			0.327519	0.277132
		0.4865	0.38			0.369509	0.136376
		0.696	0.42975			0.377907	0.251938
		0.741333	0.5414			0.987597	0.322481
		0.7584	0.59325			0.822997	0.352713
		0.717833	0.2994			0.725581	0.262016
		0.640714	0.3264			0.491279	0.25193

## Sheet: Figure 2l
Figure 2l
		shControl	shPACSIN2-D11	shPACSIN2-E1
	Cells with oriented Golgi (%)	60	42.857	85.7
		63.6364	69.2308	40
		90.9	80	40
		90.9	44.4444	50
		63.6364	90	33.333
		88.8889	78.5714	25
		57.1429	28.5714	60
		66.6667	50	57.1429
		66.6667	44.4444	42.8571
		61.5385	57.1429	80
		55.5555	50	50
		66.6667	42.8571	50
		80	60	20
		50	60	50
		75	75	42.8571
		75	50	42.8571
		66.6667	42.8571	50
		70	50	57.1429
		90	50	16.6667
		50	71.428	25
		62.5	57.1429	28.5714
		66.6667	42.8571	25
		63.6364	57.1429	40
		57.1429	71
		72.7273	71.4286
		70	66.666
		55.5555	42.105
		69.2308	46.6666
		66.6667	38.0952
		42.8571	35.7142
		83.3333	50
		66.6667	52.3809
		80
		75
		58.3333
		66.6667
		70
		38.8888
		62.5

[truncated: 34 more sheets: Figure 2n, Figure 2o, Figure 3c, Figure 3d, Figure 3g, Figure 4c, Figure 4d, Figure 4e, Figure 4f, Figure 4g, Figure 4j, Figure 4k, Figure 4l, Figure 5b_blot, Figure 5b_graph, Figure 5d, Figure 5f, Figure 6b, Figure 6f, Figure 6g …]
